# Supplementary material for: Evolutionary aspects of the Viridiplantae nitroreductases
Source: J Genet Eng Biotechnol. 2020 Oct 6;18:60. doi: 10.1186/s43141-020-00073-3 (PMC7538488; doi:10.1186/s43141-020-00073-3)
Supplement: Supplementary file 1 — Additional file 1: Supplementary Table 1. Accessions (UniProt) list of bacterial, algal, and plant proteins, identified in this study. Sequences were used for phylogenetic tree reconstruction (Supplementary Figure 1 and 2). Taxonomy was simplified. Domains are named according to the Pfam database [21]. Presence of both N- and C-terminal Nitroreductase domains are depicted as “x2 domain”. Predicted subcellular localization (TargetP): C – chloroplast, M – mitochondria, S – secreted, “-” – not defined. [file 43141_2020_73_MOESM1_ESM.xlsx]

## Sheet: Sheet1
Supplementary Table 1 Accessions (uniprot) list of bacterial, algal, and plant proteins, identified in this study
Viridiplantae			Uniprot acc. Number	Identified domain/s		Localization
Chlorophyta (green algae)		Tetraselmis sp. GSL018	A0A061RWE7	PF00881, Nitroreductase family		-
		Chlamydomonas reinhardtii (Chlamydomonas smithii)	A0A2K3DBM0	PF00881, Nitroreductase family		-
		Chlamydomonas reinhardtii (Chlamydomonas smithii)	A8I0M3	PF00881, Nitroreductase family		-
		Gonium pectorale (Green alga)	A0A150GAY8	PF00881, Nitroreductase family		-
		Tetradesmus obliquus (Green alga) (Acutodesmus obliquus)	A0A383W7Y4	PF00881, Nitroreductase family		-
		Monoraphidium neglectum	A0A0D2KAE4	PF00881, Nitroreductase family		-
		Monoraphidium neglectum	A0A0D2JH96	PF00881, Nitroreductase family		-
		Raphidocelis subcapitata	A0A2V0P4Q7	PF00881, Nitroreductase family		-
		Micractinium conductrix	A0A2P6VFV5	PF00881, Nitroreductase family		-
		Micractinium conductrix	A0A2P6VFV1	PF00881, Nitroreductase family		-
		Coccomyxa subellipsoidea (strain C-169) (Green microalga)	I0YU58	PF00881, Nitroreductase family		-
Streptophyta	Bryophyta	Physcomitrella patens subsp. patens (Moss)	A0A2K1J0D8	PF00881, Nitroreductase family	2x domain	M
	Marchantiophyta	Marchantia polymorpha (Liverwort) (Marchantia aquatica)	A0A2R6WAQ9	PF00881, Nitroreductase family	2x domain	M
Tracheophyta	Lycopodiopsida	Selaginella moellendorffii (Spikemoss)	D8T0I1	PF00881, Nitroreductase family	2x domain	-
		Selaginella moellendorffii (Spikemoss)	D8TEP7	PF00881, Nitroreductase family	2x domain	-
Spermatophyta	Acrogymnospermae	Wollemia nobilis	A0A0C9S855	PF00881, Nitroreductase family		C
		Araucaria cunninghamii (Hoop pine) (Moreton Bay pine)	A0A0D6QVA1	PF00881, Nitroreductase family		C
Magnoliophyta (flowering plants)	Amborellales	Amborella trichopoda	W1P7X5	PF00881, Nitroreductase family	2x domain	C
	Magnoliidae	Cinnamomum micranthum f. kanehirae	A0A443PEU4	PF00881, Nitroreductase family		M
	Proteales	Nelumbo nucifera (Sacred lotus)	A0A1U7ZYV5	PF00881, Nitroreductase family		C
		Nelumbo nucifera (Sacred lotus)	A0A1U8AAG6	PF00881, Nitroreductase family		C
		Nelumbo nucifera (Sacred lotus)	A0A1U8ABI9	PF00881, Nitroreductase family		C
	Ranunculales	Macleaya cordata	A0A200RA08	PF00881, Nitroreductase family		C
Liliopsida (monocotyledons)	Asparagales	Dendrobium catenatum	A0A2I0WPC1	PF00881, Nitroreductase family	2x domain	M
		Apostasia shenzhenica	A0A2H9ZTF3	PF00881, Nitroreductase family		M
	Aegilops tauschii	Aegilops tauschii subsp. strangulata (Goatgrass)	A0A453N2R2	PF00881, Nitroreductase family		M
	Triticum aestivum	Triticum aestivum (Wheat)	A0A3B6U5K7	PF00881, Nitroreductase family		M
		Triticum aestivum (Wheat)	A0A3B6NKJ2	PF00881, Nitroreductase family		M
	Triticum turgidum	Triticum turgidum subsp. durum (Durum wheat) (Triticum durum)	A0A446V451	PF00881, Nitroreductase family		C
		Triticum turgidum subsp. durum (Durum wheat) (Triticum durum)	A0A446V452	PF00881, Nitroreductase family		M
		Triticum turgidum subsp. durum (Durum wheat) (Triticum durum)	A0A446V467	PF00881, Nitroreductase family		M
		Triticum turgidum subsp. durum (Durum wheat) (Triticum durum)	A0A446V490	PF00881, Nitroreductase family		M
	Triticum urartu	Triticum urartu (Red wild einkorn) (Crithodium urartu)	M7ZM22	PF00881, Nitroreductase family		C
	Caryophyllales	Spinacia oleracea (Spinach)	A0A0K9RQA3	PF00881, Nitroreductase family	2x domain	-
		Spinacia oleracea (Spinach)	A0A0K9RQA2	PF00881, Nitroreductase family	2x domain	M
	Ericales	Actinidia chinensis var. chinensis	A0A2R6RCS7	PF00881, Nitroreductase family		M
	campanulids	Helianthus annuus (Common sunflower)	A0A251VD97	PF00881, Nitroreductase family		M
		Lactuca sativa (Garden lettuce)	A0A2J6KTL0	PF00881, Nitroreductase family		M
		Cynara cardunculus var. scolymus (Globe artichoke) (Cynara scolymus)	A0A103XIC5	PF00881, Nitroreductase family		M
	Gentianales	Coffea canephora (Robusta coffee)	A0A068TQU3	PF00881, Nitroreductase family		C
	Lamiales	Handroanthus impetiginosus	A0A2G9HC61	PF00881, Nitroreductase family		M
		Erythranthe guttata (Yellow monkey flower) (Mimulus guttatus)	A0A022QZK7	PF00881, Nitroreductase family		-
	Convolvulaceae	Cuscuta australis	A0A328DTH1	PF00881, Nitroreductase family		M
	Nicotianoideae	Nicotiana tabacum (Common tobacco)	A0A1S3XY76	PF00881, Nitroreductase family		M
		Nicotiana sylvestris (Wood tobacco) (South American tobacco)	A0A1U7VTK2	PF00881, Nitroreductase family		M
		Nicotiana attenuata (Coyote tobacco)	A0A1J6IU11	PF00881, Nitroreductase family		M
	Capsiceae	Capsicum baccatum (Peruvian pepper)	A0A2G2XNT3	PF00881, Nitroreductase family		M
	Solaneae	Solanum tuberosum (Potato)	M1CG62	PF00881, Nitroreductase family		M
		Solanum chacoense (Chaco potato)	A0A0V0IML3	PF00881, Nitroreductase family		-
	Cucurbitales	Cucumis melo (Muskmelon)	A0A1S3AVF6	PF00881, Nitroreductase family		C
		Cucumis sativus (Cucumber)	A0A0A0L7N0	PF00881, Nitroreductase family		C
	Fabales	Cicer arietinum (Chickpea) (Garbanzo)	A0A1S2YLC4	PF00881, Nitroreductase family		C
		Trifolium subterraneum (Subterranean clover)	A0A2Z6N8Y2	PF00881, Nitroreductase family		-
		Arachis hypogaea (Peanut)	A0A445E745	PF00881, Nitroreductase family		C
		Arachis hypogaea (Peanut)	A0A445EA09	PF00881, Nitroreductase family		C
		Medicago truncatula (Barrel medic) (Medicago tribuloides)	G7JFV6	PF00881, Nitroreductase family		C
		Lupinus angustifolius (Narrow-leaved blue lupine)	A0A1J7GK77	PF00881, Nitroreductase family		C
	Fagales	Fagus sylvatica (Beechnut)	A0A2N9EA14	PF00881, Nitroreductase family		C
		Juglans regia (English walnut)	A0A2I4GF90	PF00881, Nitroreductase family		C
	Malpighiales	Manihot esculenta (Cassava) (Jatropha manihot)	A0A251LW51	PF00881, Nitroreductase family		C
		Rhizophora mucronata (Asiatic mangrove)	A0A2P2J0E0	PF00881, Nitroreductase family	2x domain	M
		Populus trichocarpa (Western balsam poplar) (Populus balsamifera subsp. trichocarpa)	B9GPE5	PF00881, Nitroreductase family		C
		Ricinus communis (Castor bean)	B9RD96	PF00881, Nitroreductase family	2x domain	C
		Jatropha curcas (Barbados nut)	A0A067KAE5	PF00881, Nitroreductase family		C
	Oxalidales	Cephalotus follicularis (Albany pitcher plant)	A0A1Q3CEK6	PF00881, Nitroreductase family		M
	Rosales	Trema orientale (Charcoal tree) (Celtis orientalis)	A0A2P5C782	PF00881, Nitroreductase family		C
		Parasponia andersonii (Sponia andersonii)	A0A2P5C7M0	PF00881, Nitroreductase family		C
		Rosa chinensis (China rose)	A0A2P6SFV9	PF00881, Nitroreductase family		C
		Prunus yedoensis var. nudiflora	A0A314XMY3	PF00881, Nitroreductase family		C
		Prunus persica (Peach) (Amygdalus persica)	M5XST9	PF00881, Nitroreductase family		C
		Morus notabilis	W9RN79	PF00881, Nitroreductase family		C
		Prunus persica (Peach) (Amygdalus persica)	A0A251QFV7	PF00881, Nitroreductase family		C
	Brassicales	Noccaea caerulescens (Alpine penny-cress) (Thlaspi caerulescens)	A0A1J3E7N1	PF00881, Nitroreductase family		C
		Noccaea caerulescens (Alpine penny-cress) (Thlaspi caerulescens)	A0A1J3F0V3	PF00881, Nitroreductase family		C
		Noccaea caerulescens (Alpine penny-cress) (Thlaspi caerulescens)	A0A1J3I436	PF00881, Nitroreductase family		C
		Noccaea caerulescens (Alpine penny-cress) (Thlaspi caerulescens)	A0A1J3INV1	PF00881, Nitroreductase family		C
		Arabidopsis lyrata subsp. lyrata (Lyre-leaved rock-cress)	D7KP50	PF13912, C2H2-type zinc finger	PF00881, Nitroreductase family	M
		Capsella rubella	R0IRH9	PF00881, Nitroreductase family		C
		Eutrema salsugineum (Saltwater cress) (Sisymbrium salsugineum)	V4L3G8	PF00881, Nitroreductase family	2x domain	C
		Arabidopsis thaliana (Mouse-ear cress)	Q3E6Y8	PF00881, Nitroreductase family		C
		Arabidopsis thaliana (Mouse-ear cress)	O23673	PF00881, Nitroreductase family		C
		Arabidopsis thaliana (Mouse-ear cress)	A0A1P8ATD0	PF00881, Nitroreductase family		C
	Malvales	Theobroma cacao (Cacao) (Cocoa)	A0A061FJG6	PF00881, Nitroreductase family		C
		Theobroma cacao (Cacao) (Cocoa)	A0A061FK48	PF00881, Nitroreductase family		C
		Gossypium arboreum (Tree cotton) (Gossypium nanking)	A0A0B0N3I7	PF00881, Nitroreductase family		M
		Gossypium raimondii (New World cotton)	A0A0D2VDD8	PF00881, Nitroreductase family		S
		Gossypium raimondii (New World cotton)	A0A0D2VEX6	PF00881, Nitroreductase family		M
		Corchorus olitorius	A0A1R3I8V1	PF00881, Nitroreductase family		-
		Corchorus capsularis (Jute)	A0A1R3J146	PF00881, Nitroreductase family	2x domain	-
		Gossypium hirsutum (Upland cotton) (Gossypium mexicanum)	A0A1U8IC10	PF00881, Nitroreductase family		M
		Gossypium hirsutum (Upland cotton) (Gossypium mexicanum)	A0A1U8KZ33	PF00881, Nitroreductase family		M
		Gossypium barbadense (Sea-island cotton) (Egyptian cotton)	A0A2P5SDY2	PF00881, Nitroreductase family		C
		Gossypium barbadense (Sea-island cotton) (Egyptian cotton)	A0A2P5WXT2	PF12776, Myb/SANT-like DNA-binding domain	PF00881, Nitroreductase family x2	M
	Sapindales	Citrus clementina	V4U8K0	PF00881, Nitroreductase family		C
	Vitales	Vitis vinifera (Grape)	A0A438IWJ8	PF00881, Nitroreductase family		C
		Vitis vinifera (Grape)	F6I395	PF00881, Nitroreductase family		-
		Vitis vinifera (Grape)	A0A438GXH6	PF00881, Nitroreductase family		C
Bacteria	Nostocaceae	Anabaena cylindrica (strain ATCC 27899 / PCC 7122)	K9ZEL5	PF00881, Nitroreductase family		-
		Nostoc punctiforme NIES-2108	A0A367R819	PF00881, Nitroreductase family		-
	Chloroflexales	Chloroflexus islandicus	A0A178MDR7	PF00881, Nitroreductase family		-
Proteins accessiona (Uniprot) are provided. Domain describtion according to Pfam database. Localization was predicted with TargetP tool.
